# Supplementary material for: Monoamine Oxidase Inhibitors in Drug Discovery Against Parkinson’s Disease: An Update
Source: Pharmaceuticals (Basel). 2025 Oct 10;18(10):1526. doi: 10.3390/ph18101526 (PMC12567508; doi:10.3390/ph18101526)
Supplement: Supplementary file 1 [file pharmaceuticals-18-01526-s001.zip]

Archive with 1 entries (1 files):
- pharmaceuticals-3857755-supplementary.pdf
